# Supplementary material for: Impact of HIV-1 infection on the IGF-1 axis and angiogenic factors in pregnant Cameroonian women receiving antiretroviral therapy
Source: PLoS One. 2019 May 1;14(5):e0215825. doi: 10.1371/journal.pone.0215825 (PMC6493724; doi:10.1371/journal.pone.0215825)
Supplement: S1 Database — (XLSX) [file pone.0215825.s003.xlsx]

## Sheet: Database
Site	SubjID	CompleteID	IVS ANG-1 pg/uL	IVS ANG-2 pg/uL	IVS IGFBP-1 pg/uL	CORD ANG-1 pg/uL	CORD ANG-2 pg/uL	CORD IGFBP-1 pg/uL	IVS MMP-2 pg/mL	IVS MMP-9 pg/mL	CORD MMP-9 pg/mL	IVS IGF-1 ng/uL	IVS Gal-13 ng/uL	future research	Age	Marital_Status	Educ_yrs	Subj_Occup	SubOccup_Other	Husband_Occup	HusOccup_Other	Smoking	Alcohol	Grav	Grav_Code	NumLiveBirth	MM_Lpreg	Prev_Num_IPT	IPT_Last	SP_dose_Last	GestWks	Subj_Health	Subj_H_Com	SPdoses_Cur	W_Bednet	NumM_Epis_Cur	M_Drug_Name	Subj_HIV	Subj_HIV_CD4	Subj_HIV_Load	Subj_ART	Subj_ART_MM	Subj_ART_Com	Subj_Nutr	Subj_Cond	Subj_Weight	Subj_Height	Subj_Temp	Subj_HR
1	1	W1-001	53883.2	8873.85	55532.1	49616	7048.82	70632.2	418310	320656	762928	70.9091	236.02	1	29	2	13	4				0	0	3	G4P3201	1	96	1	1	3	39	9	AIDS defining features, soares all over the hands, legs, vagina	2	1	2	Fansidar	1			1	Nevirapine	took at delivery	2	2	59	160	36.7
1	2	W1-002	69945.1	8687.09	215355				518654	1.53089e+06	1.00994e+06	71.9786	245.461	1	35	2	11	3				0	1	5	G6P5113	3	39	3	1	1	41.29	0		2	1	0		1	246		1	Nevirapine	adheres	1	1	104	168	37.1
1	3	W1-003	50027.4	8995.09	177889				424743	1.60019e+06		66.2745	416.485	1	27	2	20	4	medical doctor			0	0	3	G4P3300	0	60	0	0	0	39.43	0	she lived in Ukraine for 6 yrs of med school	3	0	0		0						1	1	85	162	36.7	80
1	4	W1-004	49529.8	9653.67	200646	32515.7	7304.39	182863	385506	867133	226919			0	28	2	17	4				0	0	0	G1P0000	0	0	0	0	0	40.57	9	Alergy to quinine	2	1	0		0						1	1	52		36.4	82
1	5	W1-005	56293.1	6501.64	177404				493139	995560				1	35	2	14	4				0	1	3	G4P3111	1	36	2	1	2	38	0		2	1	0		1	>350		1	Zidovudine		1	1	64	150	37.3
1	6	W1-006	21884.8	19224.4	180129	41081.5	8365.99	190306	189322	761293	715645	59.5009	116.921	1	27	1		2				0	1	1	G2P1100	0					42.71	0		1	1	0		1			0			1	1			37.4	106
1	7	W1-007	44588.6	8182.5	53585.2				305961	578764	280680			1	19	2	11	4				0	0	0	G0P0000	0	0	0	0	0	41.14	0		3	1	0		0						2	1	50	140	36.6	108
1	8	W1-008	42562.7	7907.27	52663	92190.4	4535.71	118140	387007	1.40792e+06	1.24686e+06	70.3743	232.752	1	32	2	12	4		4		0	0	0	G1P0000	0	0	0	0	0	40.14	0		3	1	0		1	186		1	2	Nevirapine, Zidovidine, Lamivudine	1	1	79	170	37.1
1	9	W1-009	37014.1	7294.56	198588				117281	1.63798e+06	1.55445e+06			1	18	2	11	4				0	0	0	G1P0000	0	0	0	0	0	38.71	0		2	1	0		0						1	1	74	143	37.3	80
1	10	W1-010	18691.2	33654.3	182081				392581	1.20299e+06	833810			1	33	1	21	3		3		0	1	3	G4P3003	3	36	3	1	3	40.43	0		3	1	1	Surquinar	0						1	1		155	37	80
1	11	W1-011	30019.6	14316.2	155513				103559	211680		58.7879	237.473	1	33	2	7	4	sales			0	0	2	G3P2101	1	24				38.43	0		2	1	0		1			1		Option B+	1	1			37.2	88
1	12	W1-012	80172.4	10214	203674				338122	1.65309e+06	984870	81.0695	233.479	0	24	1	10	3		4		0	1	2	G3P2101	1	48	0	0	0	40.57	0		0	0	0		0						1	1			37.1
1	13	W1-013	20924.8	17989.2	204070				210334	944691	764947			1	24	6		4				0	0	1	G2P1100	0	60	1	1	3	41.29	0		3	1	0		0						1	1			36.6	75
1	14	W1-014	80979.6	14679.9	198839	17648.9	6616.32	138848	251501	1.49672e+06	586249	88.5561	306.826	1	34	1	15	3	teacher	4		0	0	2	G3P2002	2	120	3	1	3	40.86	0		3	1	0		0						1	3			38.6	100
1	15	W1-015	27825.2	18274.2	192914				363636	874517	573335	58.2531	210.24	1	35	6	7	2				0	0	2	G3P2002	2	60		1	3	40.57	0	Alergy to quinine	2	1	0		1						1	1		180	37.7	112
1	16	W1-016	38142.6	47782.8	188359				336621	378716	266882	90.1604	236.747	1	33	1	14	3	teacher			0	0	7	G8P7502	2	12	1	1		39.57	0		2	1	0		1			1		Efavirene, Terlane	1	1	86		36.4	80
1	17	W1-017	56618.3	21550.8	193390				341338	962741	1.18422e+06			1	23	2	10	4				0	0	2	G3P2001	1	18	1	1	1	39.29	0		2	1	0		1			1			1	1			37.7
1	18	W1-018	54529.8	8372.54	196436				399014	1.49387e+06	777230	87.3084	554.466	1	26	1	15	3				0	1	3	G4P3001	1	48	2		0	40.29	9		1	1	1	Quinine 300mg Sept 2013	0						1	1	70	154	37
1	19	W1-019	57938.9	11393.5	121070				335763	292471	123015			1	23	1	14	3				0	0	2	G3P2002	2	44	2	1	2		9	Chlamydia infection,	3	0	0		0						1	1			37.5	82
1	20	W1-020												1	27	6						0	0	3	G4P3012	2	48			3	40.71	0		2	0	1	Quinine Sept 2013	0						1	1	86		37.8	100
1	21	W1-021												1	27		18	4	student			0	0	0	G1P0000	0					41.43	0		3	1	0		0						1	1		170	37.2
1	22	W1-022	40783.7	29198.2	196743				312822	16312.7				1	29	2	4	2				0	0	2	G3P2011	1	12		1	1	32	0		2	1	1	Quinine Oct 2013	0						1	1	74		37.3	100
1	23	W1-023	46998.4	25784.1	183832				304245	580454	109302	81.2478	224.764	1	19	2	7	4				0	0	0	G1P0000	0					41.14	0		2	0	0		1						1	1		160	37	60
1	24	W1-024	51410.7	8077.65	201247				311535	257143	11371.4			0	26			4				0	0	3	G4P3201	1	48				36.57	0			0	0		1			1		Nevirapine, Lamivudine, Zidobudine	1	1			37.4
1	25	W1-025				41779	7019.33	165206			470020	69.8396	240.015	1	26	2	17	4	student			0	0	0	G1P0000	0	0	0	0	0	36.57	0		2	1	0		1			1		Zidolam N	1	1			37.2
1	26	W1-026												1	42	1	7	4	BUSINESS			0	0	8	G9P8116	6	48	7	4	3	38.71	0		3	1	0		0						1	1		156	37.6
1	27	W1-027												1	32	1	4	3				0	0	3	G4P3003	3	36		1	2	31.71	0		2	1	0		0						1	1			37.7	100
1	28	W1-028	65901.3	11321.4	185118				341123	445946	550241	74.6524	267.974	1	31	1	7	3				0	0	4	G5P4004	4	18				45.29	0		1	1	0		0						1	1			37.3
1	29	W1-029	22554.9	9352.23	189850				111921	205019	32320.4			1	31	1	9	3				0	1	3	G4P3201	1	84				38.57	9	HBSAg pos	3	1	1	jan 8 2014	0						1	1
1	30	W1-030	24906	8136.63	170884				281304	28185.3		69.1266	220.407	1	38	1	17	4	teacher			0	0	1	G2P1001	1	24				40.86	0		3	1	0		0						1	1			37
1	31	W1-031	46833.9	15413.8	184093				441038	551737	57896.7			1	32	2	7	3				0	1	5	G6P5005	5	108	0	0	0	36.14	0			1	1	QUININE	0						1	1	72
1	32	W1-032	53330.7	34231	161471				339837	68243.2	32110	81.9608	230.937	1	22	2	4	4				0	0	1	G2P1001	1	36	1	1	1	37.29	0		3	1	0		1	900		1			1	1	62		37.1
1	33	W1-033	53111.3	16154.3	167977	50297.8	6396.79	157195	253645	102799	26515.2	95.3298	302.106	1	33	2	10	4				0	1	3	G4P3003	3	48	3	1	2	37.86	0		2	1	0		0						1	1	63	170	37	87
1	34	W1-034									79098.1	76.2567	1711.69	1	30	2	13	4	hair dresser			0	1	2	G3P1011	1	36		1	1	39	0		0	0	1	QUININE AT 3mm of pregnancy	0						1	1			37.4
1	35	W1-035	50485.9	9260.48	143431				348842	236969	32951.4			1	24	1	4					0	0	2	G3P2002	2	48	2	1	3	39.29	0		3	1	1	quinine Oct2013	0						1	1			36.9
1	36	W1-036	57950.6	15790.6	178168				262650	608012	90161.5			1	27	2	18	3				0	0	0	G1P0000	0	0	0	0	0	39.71	9	TOXO IgG positive, Gram positive cocci	2	1	1	quinine feb 2013	0						1	1			37.7	88
1	37	W1-037	42562.7	8772.28	169617				525300	1.87119e+06	219431	61.8182	147.422	1	25	2		3				0	1	1	G2P0001	1					40.57	0		2	1	1	Maloxine, ausiquiniforme nov 2013	1			1		ZIDOVIN	1	1
1	38	W1-038	58965.5	8261.14	203171				235635	550917	142240			1	17	2		4				0	0	0	G0P0000	0	0	0			39	0				1	Qunine 5 doses, surquira 1/8/2014 AND 1/11/2014	0						1	1	80			62
1	39	W1-039	45172.4	9424.31	188928				365566	319595	94915			1	34	1		2				0	0	6	G7P6330	3					39.86	0		1	1	0		1	450		1		Zidolor	1	1
1	40	W1-040									80107.7			1	42	1	8	2				0	1	4	G5P4004	4	36				36.14	0		2	1	0		0						1	1	80	171	37.9	79
1	41	W1-041	62719.4	8998.36	188248	59259.4	5653.01	97697.9	421312	1.14112e+06	59495.2			1	19	2	10	4				0	0	0	G1P0000	0	0	0	0	0	33.43	0		2	1	1	Quinine 300mg Feb 6, 2014	0						1	1
1	42	W1-042									290523			0	35	2	14	4				0	0	2	G3P2101	0	96				35	0		2	0	0		1						1		63
1	43	W1-043	44655.2	13182.5	186953				474914	204344	37831.1			1	22	2	11	4	business			0	0	2	G3P2002	2	20	3	1	2	39.57	0		2	0	0		1			1		NEVIRAPINE	1	1	82	170	37.3	84
1	44	W1-044										93.7255	293.391	1	30	1	12	2				0	0	3	G4P3012	2	96	1			38.86	0		1	1	0		1	250		1		NVP+AZT+3TC	1	1	74	167		70
1	45	W1-045												1	32	1	10	4	simstress			0	1	4	G5P3013	4	23	4	1	2	41.43	0		3	1	0		0						1	1	85	163	37.3	76
1	46	W1-046												1	26	2	6	2				0	1	0	G0P0000	0	0	0			40.57	9	Gardenella vaginalis, gram positive diplococci	0	0	1		0						1	1		154	37.6	110
1	47	W1-047												1	28	2	12	4				0	1	0	G0P0000	0	0	0			40.29	0		0	1	0		0						1	1				74
1	48	W1-048										82.852	212.781	1	26	2	17	4				0	0	n/a	n/a	n/a	n/a	n/a	n/a	n/a		0		3	1	0		0						2	1	59	167	36.5	82
1	49	W1-049												1	32	2	7	4				0	0	5	G6P1041	1	12	108	1	1	34	0		1	0	0		0						1	1	83	159	37.2	78
1	50	W1-050	69474.9	9860.09	182654	61912.2	5207.4	130390	332976	980598	834272			1	24	2	10	4				0	0	1	G2P0010	0					39.86	0		2	1	0		0						1	1	67	155	36.7	65
1	51	W1-051	41355.8	10757.9	138001				240780	116699	134331	75.5437	226.943	1	29	2	10	4						2	G3P1011	1					41	0		1	1	1		0						1	1	74	163	37.2	96
1	52	W1-052	57053.3	5951.18	201978				454117	894932	117757	70.1961	219.68	1	32	1	6	2				0	0	6	G7P6204	4	35	2	1		41.14	0		3	1	0		0						1	1	72			86
1	53	W1-053	66583.1	12153.7	145695				332118	606950	139085	81.6043	197.168	1	36	2	7	4				0	0	2	G3P2003	3	72	0	0		38.86	0		3	1	0		1	1450		1		Larmivudine, Zidovudine, NRP	1	1	84	162		96
1	54	W1-054	8699.06	8457.73	196873				305961	686004	115528			1	25	1	11	4				0	0	2	G3P2002	2	48	2	1	3	40.43	0		6	1	1	SP	0						1	1	61	151	37
1	55	W1-055	61050.2	8051.44	200916				281518	846573	505061			1	34	2	6	4						0	G1P0000	0	0	0			41.57	0		1	1	0		1	406		1		Zidovil	1	1	82	161	37.6	68
1	56	W1-056	45658.3	8254.59	153660				268654	450483	437797	69.3048	215.323	1	35	1	14	4				0	1	3	G4P3003	3	36	2	1	2	39.43	0		1	1	0		0						1	1	75	168	37.4	83
1	57	W1-057	20987.5	5813.56	114503	10685.7	5718.55	90255	256647	89285.7	64459	104.421	562.092	1	25	2	18	4	student			0	1	3	G4P3201	1	12				38.14	0		2	0	0		0						1	1	69	170	37.2	79
1	58	W1-058	51332.3	18949.2	187856				299528	184363	92643.4	70.3743	255.991	1	31	2	5	4				0	0	3	G4P3012	2	48	3	1	2	38.57	0		0	1	1	SP, quinimax may 7 2014	0						1	1	63	163	37	80
1	59	W1-059	27978.1	8323.39	187749				195755	435811	198314	62.1747	215.686	1	37	1	16	3				0	0	6	G7P6204	4	24	4	1	2	39.86	0		2	1	0		1	295		1		Tenofir, Disproxil, Fumarate, Lamivudine, efavinez	1	1	64	154	37.3	84
1	60	W1-060	79764.9	6521.3	193888				200472	527896	37031.8	110.481	226.58	1	20	2		4				0	0	2	G3P2101	1	36	1	1	2	36.71	0		2	1	0		0						1	1
1	61	W1-061										75.1872	252.723	1	22	1	12	4				0	0	3	G4P3102	2	24	3	0	1	38	0		1	0	1	quinine apr 21 2014	0						1	1	68		38.4
1	62	W1-062	35195.9	9057.34	208178				252787	258205	161716			1	29	1	16	3	professional			0	0	7	G8P7034	4	24	0	1	0	38.57	0	allergic to SP	2	1	2	SP march 2014	0						1	1	72	166	37.2	100
1	63	W1-063	47484.3	11875.2	162123	32300.2	6518.02	188955	215480	1062500	65300.4	59.3226	253.086	1	24	2	12	4				0	0	0	G1P0000	0	0				38	0			0	1	Maluxine jan 5 2014	0						1	4	62	160	39	120
1	64	W1-064	15991.4	11662.2	147279				296098	95559.8	135299	75.0089	220.407	1	38	1	17	3	nurse			0	1	7	G8P7214	4	48		1	3	32.43	0		3	1	0		1			1		zidovudine 300mg, only during pregnancy	1	1	87	170	38.3
1	65	W1-065	35348.7	11380.4	191238	18111.3	6629.42	164736	272513	270077	422401	56.2923	230.211	0	36	2	14	3				0	1	2	G3P2002	2	76				42	0		1	1	1	quinine 600mg mar 16, 2014	0						1	1	75	156	37
1	66	W1-066	12057.2	15358.1	196850	38691.2	5748.03	52001.6	236063	630309	379031	160.036	213.871	1	28	2	13	4				0	1	1	G2P1100	0	60				36.57	0		1	1	0		1			0			1	2		167	37.7
1	67	W1-067	12985.9	6901.38	201154	10619.1	5364.68	179822	258362	151689	25337.4	61.4617	531.59	1	25	2		4				0	1	0	G1P0000	0	0				30.86	0		1	1			1			1			1				36.7	100
1	68	W1-068
1	69	W1-069	55446.7	6370.58	203445				201758	868340	243325	63.066	224.764	1	19		14	4	student			0	0	0	G1P0000	0	0				41.86	0		2	1	0		0						1	1		152	37.2
1	70	W1-070							275086	428041	79098.1			1	29	1	13	3				0	0	2	G3P2002	2	18	3	1	3	39.29	0		3	1	1		1			1	since 2011	Diovir	1	1			36.6	100
1	71	W1-071	55321.3	6950.52	209826				263508	546380	1.13833e+06			1	31	1	7	3				0	0	4	G4P4003	3	27	3	1	3	39.43	0		1	1	0		1			1		Zidolan N	1	1			37.3
1	72	W1-072												1			11	3				0	0	1	G2P1001	1	72				30.86	9	cardiopathy but not documented		1	1	duocotexin june 14, 2014	0						1	1	73	168	39	86
1	73	W1-073	41967.1	7618.94	159696				187607	205502	276347	57.7184	222.585	1	29	2	11	3				0	0	5	G6P5104	4	16				41.57	0		2	1	1		1			1	Diovi		2	1	63	162	37.4	73
1	74	W1-074	86990.6	7520.64	190073				261364	882046	327542	66.8093	395.062	0	26	2	5	2				0	0	3	G4P3003	2	18	3	1	3	38.57	0		3	1	0		1			1	Efavierz, lamivodine, disoproxil		1				32.2	100
1	75	W1-075	42860.5	10046.9	211918				288808	1.45135e+06	916638		275.236	0	20	2	11	4				0	1	1	G2P1001	1	32	1	1	1	41.57	0		1	1	0		0						1			155	37.5	60
1	76	W1-076												1
1	77	W1-077	9318.18	5358.13	34689.1				162736	652027	169625	57.5401	324.619	1	32	2	19	3				0	1	5	G6P5132	2	72	2	1	2	39.57	0		2	1	1	june 26 2014	0						1	1		164	37.6	88
1	78	W1-078	37057.2	12291.3	192323				226630	1.38475e+06				1	26	1	19	4				0	0	3	G4P3111	1	84	0	0	0	40.71	9	anemia	0	0	2	quinine June 27 2014	0						1	1	84	162	37.8	74
1	79	W1-079												1																								0
1	80	W1-080	49482.8	6665.47	129906	10399.7	5141.87	99975.5	279803	100386	35853.9			1	18	2	9	4				0	0	1	G2P110	0	24	1	1	1	38.71	0		1	1	0		0
1	81	W1-081	34604.2	5810.29	170437	22241.4	4846.99	110711	249786	974759	316310	60.7487	289.76	1	21	2	11	4				0	0	1	G1P0000	0	0				40.43	0		2	1	1	fansidar	0						1				37.8
1	82	W1-082	76653.6	8883.68	200087				219125	947201	65636.9		239.288	1	21	2	10	4				0	0	2	G3P2002	2	24	2	1		41.29	0		1	1	0		0
1	83	W1-083							169168	463417	115443			1	29	6	12	4					0	1	G2P1001	1	72	1	1	3	39.86	0		2	1			0						1	1	85	165	37.5
1	84	W1-084							227058	1.33267e+06	371543			1	29	1	16	3				0	0	1	G2P1001	1	24	1	1	2	40.86	0		2	1	0		0						1	1	69	167	37.5
1	85	W1-085							242710	1.8055e+06	434390			1	30	6	6	4				0	0	2	G3P2002	2	48	1	0	3	40.71	0		2	0	0		1			1	Temlan Stocrem	adhears to therapy	1	1	60		37.9
1	86	W1-086							269940	1.39117e+06	95588.1			1	29	2	11	4				0	1	3	G4P3003	3	48	4	1	2	40.57	0		2	1			1			1	ZIDOVINE	adhears to therapy	1				35.8
1	87	W1-087							250858	992471	159865			1	31	1	15	4				0	0	3	G3P2012	2		3	0	3	38	9	excess amniotic fluid	3	0	1		0						1	1	74	156
1	88	W1-088												1		1								5	G6P5001	1					48.14	0		2	0			0						1	1			37.4
1	89	W1-089							198328	688996	249298			1	24	2	15	4				0	1	0	G1P0000	0	0	0	0	0	41.43	0		5	1	3	quinine 600mg jul 3 2014	0						1	1	90		37
1	90	W1-090							209477	1.78596e+06	156584			1	25	1	7	2				0	0	1	G2P1002	2	24	2	1	2	37	0		2	1	0		0						1	1	71	160	37.3	76
1	91	W1-091							240352	539913	165376			1	35	1	11	4				0	0	5	G6P4015	5	24	3	1	2	39.57	0		2	1	0		0						1	1	102	162	36.9	74
1	92	W1-092									139505			1	27	1	20	2				0	0	2	G3P2200	0	27	2	0	0	39.29	0		4	1	0		0						1	1	80	164	37.4	76
1	93	W1-093							241209	962210	1.13824e+06			0	28	2	17					0	0	1	G2P1100	0	72	1	1	0	41.14	0		2	1			0						1	1	88	164	37.3
1	94	W1-094							217624	295994	92811.7			1	21	2	8	4					0	0	G1P0000	0	0	0	0	0	34	0		3	0	0		0						1	1	72	158	37.5
1	95	W1-095							225129	192857	26599.4			1	23		14	4				0	0	1	G2P1001	1	48	0	1	0	30.57	0		1	0	0		0						1	1	65	155	37.5	120
1	96	W1-096							205189	2.26062e+06	649181			1	33	1	21	3				0	0	5	G6P5104	4	24	3	1	2	42	0		2	1	0		0						1	1	78	163	37.6	71
1	97	W1-097							219768	1.94696e+06	273529			1	29	2	11	4				0	0	2	G3P2002	2	19	3	1	2	39.14	0		2	1	0		0						1	1	90	172	37.4	76
1	98	W1-098							190180	900579	464341			1	38	2	6	4				0	0	4	G5P4022	2	11				41.57	1	AIDS	3	1	0		1			1		Nevirapine, Duomune, Lamin Terofune	1	1	70	159	37.4	106
1	99	W1-099							216338	378764	246985			1	17	2	11	4				0	0	0	G1P0000	0	0	0	0	0	39.57	0		2	1	0		0						1	1	68	152	37.4	69
1	100	W1-100							183105	290637	88352.7			1	17	2	12	4				0	0	0	G1P0000	0	0	0	0	0	40.71	0		1				0						1	1	64	160	37.7	90
1	101	W1-101							209906	569498	78593.3			1	26	1	9	4				0	0	3	G4P3003	3	48	0	0	0	40.29	0		1	0	1		0						1	1	92	175	38.2	96
1	102	W1-102												1	34	2	22	4				0	0	0	G1P0000	0	0	0	0	0	37.43	0		3	1			0						1	1	81	161	37.8	74
1	103	W1-103												1	28	1	7	4				0	0	2	G3P2002	2	48	2	0	2	39.14	0		2	1	0		0						1	1	94	165	37.2	75
1	104	W1-104												1	31	2	9	4				0	0	2	G3P2002	2	96	0	0	0	40.43	0		3	1	0		0						1	1	115	168	37.8	88
[truncated: 140 more columns]

## Sheet: Sheet1
Age		GestWks
29		39
35		41.29
27		39.43
28		40.57
35		38
27		42.71
19		41.14
32		40.14
18		38.71
33		40.43
33		38.43
24		40.57
24		41.29
34		40.86
35		40.57
33		39.57
23		39.29
26		40.29
23
27		40.71
27		41.43
29		32
19		41.14
26		36.57
26		36.57
42		38.71
32		31.71
31		45.29
31		38.57
38		40.86
32		36.14
22		37.29
33		37.86
30		39
24		39.29
27		39.71
25		40.57
17		39
34		39.86
42		36.14
19		33.43
35		35
22		39.57
30		38.86
32		41.43
26		40.57
28		40.29
26
32		34
24		39.86
29		41
32		41.14
36		38.86
25		40.43
34		41.57
35		39.43
25		38.14
31		38.57
37		39.86
20		36.71
22		38
29		38.57
24		38
38		32.43
36		42
28		36.57
25		30.86
19		41.86
29		39.29
31		39.43
		30.86
29		41.57
26		38.57
20		41.57
32		39.57
26		40.71
18		38.71
21		40.43
21		41.29
29		39.86
29		40.86
30		40.71
29		40.57
31		38
		48.14
24		41.43
25		37
35		39.57
27		39.29
28		41.14
21		34
23		30.57
33		42
29		39.14
38		41.57
17		39.57
17		40.71
26		40.29
34		37.43
28		39.14
31		40.43

## Sheet: Inventory
Inventory of Placenta biopsies stored
Sample	Date	Aliquotes				Key
T009	2014-06-17	1				R=RNA Later
T012	4/27/214	1				P= Prime store
T012	2014-06-27	1
T018	2014-07-04	2				Samples preserved exclusively in prime store
W1/001	2014-01-28	1
W1/003	2014-01-30	1
W1/005	2014-02-01	1
W1/006	2014-01-29	1				Samples preserved exclusively in RNA later
W1/007	2014-02-07	1
W1/008	NA	1
W1/009	2014-02-13	1
W1/010	2014-12-02	1				Samples preserved in prime store and RNA later
W1/012	2014-02-18	1
W1/013	NA	1
W1/014	2014-02-19	1
W1/015	NA	1
W1/016	NA	1				To be clarified
W1/017	2014-02-21	1
W1/018	2014-02-21	1
W1/019	NA	1
W1/022	2014-02-21	1
W1/023	2014-02-21	1
W1/024	2014-03-02	1
W1/025	NA	1
W1/031	2014-03-09	1
W1/032	2014-02-02	1
W1/036	NA	1
W1/037	2014-03-18	1
W1/039	2014-03-07	1
W1/042	2014-04-03	2
W1/042	2014-04-03	1
W1/043	2014-03-07	2
W1/044	2014-04-15	1
W1/045	2014-04-22	1
W1/046	2014-04-23	1
W1/047	NA	1
W1/050	2014-04-25	1
W1/051	2014-04-25	1
W1/053	2014-04-27	3(2R,1P
W1/054	2014-05-05	1
W1/055	NA	1
W1/056	2014-05-07	2(1R,1P)
W1/057	2014-05-07	1
W1/059	2014-05-07	1
W1/062	2014-05-16	1
W1/063	2014-06-15	2(1R,1P)
W1/063	2014-05-16	1
W1/064II	2014-06-15	2
W1/066	2014-06-16	2
W1/067	2014-06-16	1
W1/070	2014-06-07	2
W1/071	NA	2
W1/072	NA	1
W1/073	2014-06-19	1
W1/074	2014-06-20	2
W1/077	2014-06-27	2
W1/078	2014-07-03	2
W1/081	NA	3(2R,1P)
W1/083	2014-07-09	1
W1/085	2014-07-09	1
W1/086	2014-07-11	1
W1/087	14/07/2014	1
W1/089	2014-07-14	1
W1/095	2014-07-22	1
W1/098	2014-07-28	1
W1/099	NA	1
W1/100	2014-08-01	1
W1/101	2014-08-01	1
W1/102	2014-08-20	1
W1/103	2014-08-20	1

## Sheet: Dictionary
Column	Variables	Description	Code Meaning
1	Site	Code for study site	Central hospital=1, BMC=2, Nkolbisson=3, Mfou=4, Ntouessong=5, Ngali II=6, Cite Verte=7
2	SubjID	Unique subject ID	1-200
3	CompleteID	Complete ID including site number	ex. W1-001 or W3-0019
	Future research	samples can be used for future research	0=no 1=yes
4	VisitMM	Month of the visit/enrollment	1 to 12
5	VisitDD	Day of the visit//enrollment	1 to 31
6	VisitYY	Year of the visit/enrollment	2014
7	Residence	Place of Residence/quarter in Yaounde
8	Birth_MM	Date of Birth- month	1 to 12
9	Birth_DD	Date of Birth- day	1 to 31
10	Birth_YY	Date of Birth - year	1950-2000
11	Age	Woman age at enrollment	10 to 99
12	Ethinicity	Ethnic Group	Beti, Bamileke, Northwest, Hausa/Fulani, etc
13	Marital_Status	Marital Status	1=currently married, 2=never married, 3=widowed, 4=divorced, 5=separated, 6=other
14	Educ_yrs	Years of education	1 to 40
15	Subj_Occup	Subject Occupation	1=farmer, 2=housewife, 3=professional, 4=other
16	SubOccup_Other	Other Occupation explained	text
17	Husband_Occup	Husband occupation	1=farmer, 2=housewife, 3=professional, 4=other
18	HusOccup_Other	Other Occupation explained	text
19	Smoking	Smoking sigarrettes	0=no, 1=yes
20	Alcohol	Do you drink alcohol	0=no, 1=yes
21	Grav	Number of Previous pregnancies	0=primigravidae, 1=secundigravidae, 2= multigravidae with 2 previous pregnancies, etc…
22	Grav_Code	Gravidity Code used in the hospital	G2 (grav 2) P1 (1 delivery) 0 (abortion) 0 (stillbirth) 1 (living child)
23	NumLiveBirth	Number of living children
24	MM_Lpreg	Time since last pregnancy in months	0-150
25	Prev_Num_IPT	Number of previous pregnancies on IPT
26	IPT_Last	Woman used IPT during last pregnancy	0=No, 1=Yes
27	SP_dose_Last	Number of doses of IPT woman took during last pregnancy
28	LMP_MM	Last menstrual period month	1 to 12
29	LMP_DD	Last menstrual period day	1 to 31
30	LMP_YY	Last menstrual period year	2012-2020
31	GestWks	Weeks of gestation	1 to 50
32	EDD_MM	Expected delivery due date MM	1 to 12
33	EDD_DD	Expected delivery due date DD	1 to 31
34	EDD_YY	Expected delivery due date YY	2012-2020
35	Subj_Health	Woman's health conditions	0=none, 1=preeclampsia, 2=hypertension, 3=diabetes, 4=overbleeding, 4=cutaneous allergies, 5=renal insufficiency, 6=severe liver insufficiencies, 7=TB history, 8=AIDS, 9=other
36	Subj_H_Com	Comment on woman's health explaining "other"	text
37	SPdoses_Cur	Number of doses of IPT woman took during current pregnancy	0 to 10
38	W_Bednet	Women used insecticide treated bednet	0=No, 1=Yes
39	NumM_Epis_Cur	Number of malaria episodes during current pregnancy	1 to 100
40	M_Drug_Name	Mother's antimalarial drug name, date of last episode	text
41	Subj_HIV	Woman's HIV test results from hospital	0=Negative, 1=Positive
42	Subj_Date_HIV	Subject HIV diagnosis Date	text
43	Subj_HIV_CD4	Woman's HIV CD4 from doctor (cells per microliter of blood)	1 to 2000
44	Subj_HIV_Load	Woman's HIV viral load results determined at OUR research lab (RNA copies per milliliter of blood plasma)	1 to 100000
45	Subj_ART	Did woman receive ART	0=No, 1=Yes
46	Subj_ART_MM	How long woman was on ART (months)	1 to 100
47	Subj_ART_Com	Woman's ART regimen: name of drug, how many times a day, etc	text
48	Subj_ART_MM	Subject ART start date MM	1 to 12
49	Subj_ART_DD	Subject ART start date DD	1 to 31
50	Subj_ART_YY	Subject ART start date YY
51	Subj_Nutr	Subject nutritional status	1=normal, 2=mildly malnutrished, 3=severely malnutrished
52	Subj_Cond	Subject general condition	1=normal, 2=chronically ill, 3=acutely ill, 4=mildly ill
53	Subj_Weight	Subject weight in kg
54	Subj_Height	Subject height in cm
55	Subj_Temp	Subject Axillary temperature in celsius
56	Subj_HR	Subject heart rate pulse/min
57	Subj_Systolic	Subject Systolic blood pressure in mmHg
58	Subj_Diastolic	Subject Diastolic blood pressure in mmHg
59	Subj_Hb_HemoCue	Subject Hb level by HemoCue g/dL
60	Subj_Anemia	Subject anemic	0=Negative, 1=Positive
61	Subj_M_RDT	Subject Malaria status by RDT at delivery	0=Negative, 1=Positive
62	C_Section	Was it C-section?	0=No vaginal, 1=Yes C-section
63	Del_outcome	What was delivery outcome?	1=normal delivery, 2=premature, 3=still birth, 4=spontaneous abortion
64	B_Num	Number of infants	1 to 3
65	B_Birth_MM	Baby birth date MM	1 to 12
66	B_Birth_DD	Baby birth date DD	1 to 31
67	B_Birth_YY	Baby birth date YY	2014
68	B1_Sex	Baby sex	1=Male, 2=Female
69	B2_Sex	Baby sex	1=Male, 2=Female
70	Pla_weight	Placental weight in grams
71	Wt_Baby1	Baby 1 weight (in grams)	1000 to 5000
72	Wt_Baby2	Baby 2 weight (in grams)	1000 to 5000
73	Wt_Baby3	Baby 3 weight (in grams)	1000 to 5000
74	LBW	Was baby low birth weight, for singleton only?	0=No, 1=Yes
75	IURG_baby1	Intrauterine growht restriction?	0=No, 1=Yes
76	IURG_baby2	Intrauterine growht restriction?	0=No, 1=Yes
77	IURG_baby3	Intrauterine growht restriction?	0=No, 1=Yes
78	B1_Head	Baby head circumference in cm
79	B2_Head	Baby head circumference in cm
80	B3_Head	Baby head circumference in cm
81	B1_Length	Baby length in cm
82	B2_Length	Baby length in cm
83	B3_Length	Baby length in cm
84	B1_APGAR_1	Baby's APGAR score at 1 min
85	B2_APGAR_1	Baby's APGAR score at 1 min
86	B3_APGAR_1	Baby's APGAR score at 1 min
87	B1_APGAR_5	Baby's APGAR score at 5 min
88	B2_APGAR_5	Baby's APGAR score at 5 min
89	B3_APGAR_5	Baby's APGAR score at 5 min
90	B_Com	comments on baby health
91	Pla_abnorm	Placental abnormalities	0=No, 1=placenta accreta, 2=placenta privia, 3=abruption, 4=postpartum hemorrhages, 5=placental masses/cancer, 6=other
92	Pla_Com	Placental abnormalities comments	text
93	Cord_abnorm	Cord abnormalities comments
94	TechInit	Technician initials collecting samples	AB=Anna Babakhanyan, JN=John Nguasong, EY= Emile Yuosembom, GS=Grace Sama, PG=Philomina Gwanmesia, BA= Barriere Airy, Livo Esemu= ELF
95	Com	Comments	text
96	Subj_WBC	Subject WBC count peri blood 10^9/L
97	Subj_Lym%	Subject lymphocyte peri blood % coulter
98	Subj_Lym#	Subject lymphocyte number peri blood 10^9/L
99	Subj_RBC	Subject peripheral blood RBC 10^12/L
100	Subj_Hb_Coulter	Subject peripheral blood Hb level by Coulter g/dL
101	Subj_HCT	Subject peripheral blood hematocrit/packed cell volume %
102	Subj_PLT	Subject peripheral blood platelets 10^9/L
103	B1_WBC	Subject WBC count peri blood 10^9/L
104	B1_Lym%	Subject lymphocyte peri blood % coulter
105	B1_Lym#	Subject lymphocyte number peri blood 10^9/L
106	B1_RBC	Subject peripheral blood RBC 10^12/L
107	B1_Hb_Coulter	Subject peripheral blood Hb level by Coulter g/dL
108	B1_HCT	Subject peripheral blood hematocrit/packed cell volume %
109	B1_PLT	Subject peripheral blood platelets 10^9/L
110	B2_WBC	Subject WBC count peri blood 10^9/L
111	B2_Lym%	Subject lymphocyte peri blood % coulter
112	B2_Lym#	Subject lymphocyte number peri blood 10^9/L
113	B2_RBC	Subject peripheral blood RBC 10^12/L
114	B2_Hb_Coulter	Subject peripheral blood Hb level by Coulter g/dL
115	B2_HCT	Subject peripheral blood hematocrit/packed cell volume %
116	B2_PLT	Subject peripheral blood platelets 10^9/L
117	Subj_Per_MM%	Subject peripheral blood monocyte and macrophage %
118	Subj_Per_Lym%	Subject peripheral blood lymphocyte % microscopy
119	Subj_Per_Neu%	Subject peripheral blood neutrophil %
120	Subj_Per_otherWBC%	Subject peripheral blood other WBC %
121	Subj_Per_smear_M_Tech1	Subject peripheral blood malaria parasite pos/neg Technician 1	0=Negative, 1=Positive
122	Subj_Per_smear_Sp_Tech 1	Subject peripheral blood malaria parasite species Technician 1	0=no infection, 1=P. falciparum, 2=P. ovale, 3=P. malariae
123	Subj_Per_smear_200WBC_Tech 1	Subject peripheral blood number of parasites per 200WBC Technician 1
124	Subj_Per_smear_mm3_Tech 1	Subject peripheral blood number of parasites per mm^3 Technician 1
125	Subj_Per_smear_M_Tech2	Subject peripheral blood malaria parasite pos/neg Technician 2	0=Negative, 1=Positive
126	Subj_Per_smear_Sp_Tech 2	Subject peripheral blood malaria parasite species Technician 2	0=no infection, 1=P. falciparum, 2=P. ovale, 3=P. malariae
127	Subj_Per_smear_200WBC_Tech 2	Subject peripheral blood number of parasites per 200WBC Technician 2
128	Subj_Per_smear_mm3_Tech 2	Subject peripheral blood number of parasites per mm^3 Technician 2
129	Subj_IVS_smear_M_Tech1	Subject IVS blood malaria parasite pos/neg Technician 1	0=Negative, 1=Positive
130	Subj_IVS_smear_Sp_Tech 1	Subject IVS blood malaria parasite species Technician 1	0=no infection, 1=P. falciparum, 2=P. ovale, 3=P. malariae
131	Subj_IVS_smear_200WBC_Tech 1	Subject IVS blood number of parasites per 200WBC Technician 1
132	Subj_IVS_smear_mm3_Tech 1	Subject IVS blood number of parasites per mm^3 Technician 1
133	Subj_IVS_smear_M_Tech2	Subject IVS blood malaria parasite pos/neg Technician 2	0=Negative, 1=Positive
134	Subj_IVS_smear_Sp_Tech 2	Subject IVS blood malaria parasite species Technician 2	0=no infection, 1=P. falciparum, 2=P. ovale, 3=P. malariae
135	Subj_IVS_smear_200WBC_Tech 2	Subject IVS blood number of parasites per 200WBC Technician 2
136	Subj_IVS_smear_mm3_Tech 2	Subject IVS blood number of parasites per mm^3 Technician 2
137	Subj_IMP_smear_M_Tech1	Subject IMP blood malaria parasite pos/neg Technician 1	0=Negative, 1=Positive
138	Subj_IMP_smear_Sp_Tech 1	Subject IMP blood malaria parasite species Technician 1	1=P. falciparum, 2=P. ovale, 3=P. malariae
139	Subj_IMP_InfRBC#_Tech1	Subject IMP blood number of infected RBC Technician 1
140	Subj_IMP_RBC#_Tech1	Subject IMP blood number of RBC counted Technician 1
141	Subj_IMP_M_P-a%_Tech1	Subject IMP blood % parasitemia Technician 1
142	Subj_IMP_MM%	Subject IMP blood monocyte and macrophage %
143	Subj_IMP_Lym%	Subject IMP blood lymphocyte % microscopy
144	Subj_IMP_Neu%	Subject IMP blood neutrophil %
145	Subj_IMP_otherWBC%	Subject IMP blood other WBC %
146	Subj_CORD_smear_M_Tech1	Subject CORD blood malaria parasite pos/neg Technician 1	0=Negative, 1=Positive
147	Subj_CORD_smear_Sp_Tech 1	Subject CORD blood malaria parasite species Technician 1	1=P. falciparum, 2=P. ovale, 3=P. malariae
148	Subj_CORD_InfRBC#_Tech1	Subject CORD blood number of infected RBC Technician 1
149	Subj_CORD_RBC#_Tech1	Subject CORD blood number of RBC counted Technician 1
150	Subj_CORD_M_P-a%_Tech1	Subject CORD blood % parasitemia Technician 1
151	Subj_CORD_MM%	Subject CORD blood monocyte and macrophage %
152	Subj_CORD_Lym%	Subject CORD blood lymphocyte % microscopy
153	Subj_CORD_Neu%	Subject CORD blood neutrophil %
154	Subj_CORD_otherWBC%	Subject CORD blood other WBC %
155	Pla_Bio_RNA	Placental biopsy stored in RNALATER	0=No, 1=Yes
156	Subj_Peri_PBMC	Woman's peripheral PBMC stored	0=No, 1=Yes
157	Subj_Peri_PBMC#	Woman's peripheral PBMC stored number in millions
158	Pla_PBMC	Placental PBMC stored	0=No, 1=Yes
159	Pla_PBMC#	Placental PBMC stored number in millions
160	C_PBMC	Cord PBMC stored	0=No, 1=Yes
161	C_PBMC#	Cord PBMC stored number in millions
162	B1_HIV_Load	Baby's HIV viral load results determined at OUR research lab (RNA copies per milliliter of blood plasma)	1 to 100000
163	B2_HIV_Load	Baby's HIV viral load results determined at OUR research lab (RNA copies per milliliter of blood plasma)	1 to 100000
